# Supplementary material for: Nodule-Enriched GRETCHEN HAGEN 3 Enzymes Have Distinct Substrate Specificities and Are Important for Proper Soybean Nodule Development
Source: Int J Mol Sci. 2017 Nov 28;18(12):2547. doi: 10.3390/ijms18122547 (PMC5751150; doi:10.3390/ijms18122547)
Supplement: Supplementary file 1 [file ijms-18-02547-s001.zip]

Archive with 5 entries (4 files):
- ijms-239460_Supplementary_Tables1-4.xlsx
- __MACOSX/
- __MACOSX/._ijms-239460_Supplementary_Tables1-4.xlsx
- ijms-239460_Supplementary_Figures.pdf
- __MACOSX/._ijms-239460_Supplementary_Figures.pdf
