# Supplementary material for: Nodule-Enriched GRETCHEN HAGEN 3 Enzymes Have Distinct Substrate Specificities and Are Important for Proper Soybean Nodule Development
Source: Int J Mol Sci. 2017 Nov 28;18(12):2547. doi: 10.3390/ijms18122547 (PMC5751150; doi:10.3390/ijms18122547)
Supplement: Supplementary file 1 [file ijms-18-02547-s001.zip › ijms-239460_Supplementary_Tables1-4.xlsx]

## Sheet: Table S1. GmGH3 expression
Table S1. Expression of GmGH3 genes in root lateral organs and other tissues.
Gene ID	GH3-ID (Westfall et al. 2012 Science)	GH3 Group (Westfall et al. 2012 Science)	Expression and enrichment in our RNA-seq data (Damodaran et al. unpublished)								Expression levels (FPKM) in other soybean tissues (Soybean gene atlas, Libault et al. 2010 Plant J.)
			Expression levels (FPKM)				Enrichment - log2 Fold Change (q<0.05)
			EN	MN	ELR	LR	EN	MN	ELR	LR	Root Hair 12HAI	Roothair 12HAImock	Root Hair 24 HAI	Roothair 24HAImock	Root Hair 48 HAI	Roothair 48HAImock	Root Hair 48 HAI Stripped	SAM	Flower	Green Pods	Leaves	Nodule	Root	Root tip
Glyma01g39780.1	Gm-14	2	5.34673	6.4462	0.689971	1.78587	2.50278	0	0	0	7.66	3.88	5.55	2.76	3.99	3.18	0	2.78	0.88	2.04	0	2.12	10.28	4.01
Glyma02g13910.1	Gm-9	2	109.175	37.2257	35.6031	26.9617	0	-2.75067	0	0	16.94	4.94	7.49	3.87	10.14	6.6	4.14	19.5	7.7	3.41	4.61	1.06	10.28	2.47
Glyma05g21680.1	Gm-21/22	2	4.34549	6.03973	1.28111	13.7111	0	0	0	0	6.05	5.65	7.77	9.13	11.37	9.54	2.85	1.26	5.04	0	1.06	2.39	1.05	0.61
Glyma06g40860.1	Gm-17	2	21.282	4.43254	27.9038	10.6673	0	-2.31331	0.932988	0	30.65	31.46	42.76	56.71	66.99	84.88	6.73	56.48	59.59	5.46	0.71	13.56	100.21	14.52
Glyma06g45640.1	Gm-23	2	0.0102573	0.0356113	0.0141129	0.00540369	0	0	0	0	0	0.35	0	0	0	0.48	0.51	0.75	5.33	1.36	1.06	0	0	0.3
Glyma11g05510.1	Gm-11/12	2	7.61825	43.9315	3.62961	7.24233	1.48918	3.08159	0	0	5.24	1.41	4.72	1.93	4.61	2.44	1.29	3.79	0	2.73	0	19.94	12.13	6.18
Glyma12g11200.1	Gm-16	2	0.203176	0.160935	1.81822	0.552004	0	0	2.15932	0	1.61	2.47	3.33	4.7	4.61	5.62	3.62	2.53	4.44	0.68	0	0	0.52	0.3
Glyma12g17510.1	Gm-15	2	57.4916	4.48571	23.1814	11.171	2.63974	0	1.66789	0	65.74	71.05	102.73	142.21	102.95	124.26	36.01	91.94	136.39	45.09	3.9	6.64	229.43	20.08
Glyma12g32410.1	Gm-18	2	0.181107	0.354355	4.44868	1.11487	0	0	2.36532	4.71402	0.8	2.82	6.1	10.23	9.52	8.56	0	0.75	0.29	0	0.71	0	0.26	0.92
Glyma12g34480.2	Gm-23	2	0.0816884	0.0153995	0.0392193	0.0375548	0	0	0	0	0	0	0	0	0	0	0	0.25	10.37	2.73	0	0	0	0
Glyma13g36030.1	Gm-13	2	2.50778	0.461088	2.90525	2.20313	3.06181	0	1.12631	0	2.82	1.41	2.77	1.1	1.53	2.69	4.4	2.53	172.56	17.76	0	0.26	0.52	0.3
Glyma13g38000.1	Gm-10	2	0.0630777	0.0312271	5.16116	1.34583	0	0	2.74932	6.71251	2.42	4.24	10.55	10.51	19.36	17.85	0.51	0.5	2.66	0	0	0	0.79	3.39
Glyma17g18040.1	Gm-24	2	2.59782	1.06125	1.44115	0.837838	2.26936	0	1.5543	0	37.51	15.9	13.6	17.7	15.05	9.05	1.29	2.27	1.48	1.36	0.35	3.45	6.85	1.23
Glyma17g18080.1	Gm-25	2	0.345265	0.0552873	1.13073	0.167336	0	0	2.00554	0	0.8	2.12	0.83	2.21	2.15	0.73	0	0.25	0.59	0.68	0	1.32	0	0
Glyma02g17360	Gm-19	2	0.0145198	0	0.135342	0.0644709	0	0	0	0	0	0	0	0	0	0.24	0	0.5	0.88	0	0	0	0.26	0
Glyma10g02440.1	Gm-20	2	0.104192	0.00951431	0.0191508	0.0272294	0	0	0	0	0.4	0	0	0	0	0.24	1.29	38.5	19.56	15.71	0	0	0.52	0
Glyma07g06370.1	Gm-1	1	2.82325	1.75544	3.0249	1.66472	0	0	0	0	22.18	26.86	23.04	34.58	30.11	36.93	13.47	4.05	72.34	29.38	113.99	60.9	42.45	9.27
Glyma03g41700.1	Gm-2	1	41.0976	29.5943	32	21.0842	0	-1.76875	-1.39512	-2.05213	17.74	17.32	16.1	16.04	16.59	22.26	40.42	17.98	74.42	10.93	77.77	64.35	38.23	0.61
Glyma19g44310.1	Gm-3	1	14.6849	10.5943	10.5397	8.12637	0	0	-1.00959	-1.51364	29.44	20.14	22.76	25.73	20.59	22.74	30.57	9.11	20.16	6.14	29.47	21.27	30.32	4.94
Glyma16g03011.1	Gm-4	1	3.22028	4.70755	2.79618	3.79044	0	0	0	0	16.94	12.37	15.82	19.92	11.37	15.41	13.47	1.26	14.23	0	18.82	85.36	25.84	9.58
Glyma12g32910.1	Gm-5	3	0	0.0128524	0.0289892	0.0353435	0	0	0	0	0.4	1.06	0	0.55	0	0	0	2.53	2.07	2.04	2.13	0	0	0.61
Glyma12g11890.1	Gm-6	3	0.138137	0.0252902	0.0593623	0.0303739	0	0	0	0	2.42	2.82	1.38	3.32	0	0.73	1.81	22.79	4.15	7.51	37.99	0	0.52	0
Glyma13g37550.1	Gm-7	3	0.00898834	0.0192081	0	0.000229613	0	0	0	0	0.4	0	1.38	0.27	0	0	0.25	1.01	2.07	0	0.35	0	0.26	0
Glyma06g45120.1	Gm-8	3	0.05	0	0.0860233	0.386867	0	0	0	0	0.4	1.06	0	0	0	0	0.51	4.81	3.26	0	6.03	0	0	0
EN tissues were harvested from 7 days post inoculation (dpi) and MN from 14 dpi wildtype soybean plants inoculated with B. japonicum. ELR and LR were harvested from 5-7 days old roots of uninoculated wildtype plants. EN was identified by slight bump on the root surface and MN had an spherical structure protruding from the root surface (See image below). ELRappeared as a slight bump with a sharp e…

## Sheet: Table S2. Auxins (kinetics)
Table S2. Enzyme kinetics of nodule-enriched GmGH3s using different auxins as acyl substrate and Asp as aminoacid substrate
Substrate	Enzyme	Kcat(min-1)	Km (µM)	Kcat /Km (M-1S-1)
IAA	GmGH3-11/12	23	130	2950
	GmGH3-14	19	120	2640
	GmGH3-15	29	170	2840
Substrate	Enzyme	Kcat(min-1)	Km (µM)	Kcat /Km (M-1S-1)
PAA	GmGH3-11/12	35	1300	448
	GmGH3-14	34	1300	436
	GmGH3-15	21	200	1750
Substrate	Enzyme	Kcat(min-1)	Km (µM)	Kcat /Km (M-1S-1)
IBA	GmGH3-11/12	> 17	>4000	-
	GmGH3-14	>19	>4000	-
	GmGH3-15	27	760	592
Substrate	Enzyme	Kcat(min-1)	Km (µM)	Kcat /Km (M-1S-1)
NAA	GmGH3-11/12	>25	>4000	-
	GmGH3-14	>23	>4000	-
	GmGH3-15	7.7	620	207

## Sheet: Table S3. Benzoates (kinetics)
Table S3. Enzyme kinetics of nodule-enriched GmGH3s using different benzoic acids as acyl substrate and Asp as aminoacid substrate
Substrate	Enzyme	Kcat(min-1)	Km (µM)	Kcat /Km (M-1S-1)
Salicyclic acid (SA)	GmGH3-11/12	background	-	-
	GmGH3-14	background	-	-
	GmGH3-15	1.1	640	29
Substrate	Enzyme	Kcat(min-1)	Km (µM)	Kcat /Km (M-1S-1)
Benzoic acid (SA)	GmGH3-11/12	>6.7	>4000	-
	GmGH3-14	>8	>4000	-
	GmGH3-15	15	250	1000
Substrate	Enzyme	Kcat(min-1)	Km (µM)	Kcat /Km (M-1S-1)
4-hydroxy benzoic acid (4-HBA)	GmGH3-11/12	background	-	-
	GmGH3-14	background	-	-
	GmGH3-15	11	960	191

## Sheet: Table S4. Primers used
Table S4. Primers used in the study
For cloning
Oligo/Primer Name	Sequence (5'-3')	Notes
GmGH311_CDS-F	ATGGCCGTTGATTCTGAGGTCC	CDS cloning
GmGH311_CDS-R	TCAACGACGACGTTCTGGGGTC
GmGH314_CDS-F	ATGGCTCTTCAGTTCATCGAGC
GmGH314_CDS-R	TCAACGACGTCGTTCTGGGGTC
GmGH315_CDS-F	ATGCCTGAGGCACCGAGAGACT
GMGH315_CDS-R	TCAGTTCTGGTTGATCCACTGC
Gm-GH312n14amiR	AGCtCCttGtTTAGTATTTACCAAGTTCCCCAGtCtCttGGAtCtCAAAtGCCACtGAACCCttGGGGAACTTGGCCAATACTAAACACGGGttt	amiRNA
GmGH3-15amiR	AGCtCCttGtTTATGGCTAAGCAACAACCGTAGtCtCttGGAtCtCAAAtGCCACtGAACCCttACGGttGttGCCCAGCCATAAACACGGGttt
GmGH3-12n14amiRF	AGCtCCttGtTTAGTATTTAC
GmGH3-12n14amiRR	AAACCCGTGTTTAGTATTGGC
GmGH3-15amiRF	AGCtCCttGtTTATGGCTAAG
GmGH3-15amiRR	AAACCCGTGTTTATGGCTGGG
Gm01g39780 GH314_promF	TGTGTATTAACCACATACACCTCTA	GH3-14Promoter
Gm01g39780 GH314_promR	GATAAGAGAGGGAAGAATTAAGAT
Gm12g17510 GH315_promF	TGCAGCACACCATTGGAGACAG	GH3-15Promoter
Gm12g17510 GH315_promR	GGTTGTGGTGATGTTAGTGATG
For qPCR
Primer Name	Primer Sequence (5'-3')	Notes
qp_Gm12g17510F	GCACTGGCCCCTCCTTTGCCAC	GmGH3-15
qp_Gm12g17510R	GAGATCCCCAAGCCTCGGGTCG
qp_Gm01g39780F	CTCCGTCCAGGAGAGAGTCCTTT	GmGH3-14
qp_Gm01g39780R	GAGCGAAGCGTTTGAGGTATTCT
qp_Gm11g05510F	CTCCGTCCAGGAGAGAGTCCTCA	GmGH3-12
qp_Gm11g05510R	AGGCCGAAGCGTTTGAGGTACTCC
	For sequences of other primers see [29-30]
